# Supplementary material for: Differences in neutralizing antibody sensitivities and envelope characteristics indicate distinct antigenic properties of Nigerian HIV-1 subtype G and CRF02_AG
Source: Virol J. 2024 Jun 29;21:148. doi: 10.1186/s12985-024-02394-y (PMC11218331; doi:10.1186/s12985-024-02394-y)
Supplement: Supplementary file 1 — Supplementary Material 1: Table S1.Panel of 50 subtype G Envs and 18 CRF02_AG Envs from Nigeria. The participants and subtype/CRF for each env clone in the panel are listed at the left of the table. The years in which the samples were collected, the samples source, the amino acid sequence for the tip of the V3 loop and the coreceptor usage (R5 denotes CCR5 usage and X4/R5 denotes dual tropic or use of both CXCR4 and CCR5) are indicated. Bold and italic font indicate PSV for which the Geno2Pheno tool was used to predict coreceptor usage. [file 12985_2024_2394_MOESM1_ESM.xlsx]

## Sheet: Sheet1
	Subtype	Study	PTID	Env clone	Collection Year	Source	V3 tetramer	Co-receptor Usage
	G	REACH	SC13	SC13.ec03	2007	Serum	GPGQ	R5
				SC13.ec13	2007	Serum	GPGQ	R5
				SC13.ec21	2007	Serum	GPGQ	R5
				SC13.ec26	2007	Serum	GPGQ	R5
			SC20	SC20.ec01	2008	Serum	GPGQ	R5
				SC20.ec08	2008	Serum	GPGQ	R5
				SC20.ec13	2008	Serum	GPGQ	R5
				SC20.ec51	2008	Serum	GPGQ	R5
			SC21	SC21.ec05	2007	Serum	GPGQ	R5
				SC21.ec12	2007	Serum	GPGQ	R5
				SC21.ec13	2007	Serum	GPGQ	R5
				SC21.ec28	2007	Serum	GPGQ	R5
				SC21.ec42	2007	Serum	GPGQ	R5
			SC26	SC26.ec05	2008	Serum	GPGQ	R5
				SC26.ec08	2008	Serum	GPGQ	R5
				SC26.ec33	2008	Serum	GPGQ	R5
				SC26.ec34	2008	Serum	GPGQ	R5
				SC26.ec40	2008	Serum	GPGQ	R5
				SC26.ec45	2008	Serum	GPGQ	R5
			SC62	SC62.ec64	2007	Plasma	GPGQ	R5
				SC62.ec72	2007	Plasma	GPGQ	R5
				SC62.ec108	2007	Plasma	GPGQ	R5
		AFRICOS	MUW100708A	MUW100708A.ec02	2013	Plasma	GPGR	X4/R5
				MUW100708A.ec03	2013	Plasma	GPGR	X4/R5
				MUW100708A.ec08	2013	Plasma	GPGR	X4/R5
				MUW100708A.ec09	2013	Plasma	GPGR	R5
				MUW100708A.ec11	2013	Plasma	GPGR	X4/R5
			MUW101091A	MUW101091A.ec01	2014	Plasma	GPGQ	R5
				MUW101091A.ec02	2014	Plasma	GPGQ	R5
				MUW101091A.ec07	2014	Plasma	GPGQ	R5
				MUW101091A.ec10	2014	Plasma	GPGQ	R5
			MUW101273A	MUW101273A.ecrh	2014	Plasma	GPGQ	R5
				MUW101273A.ec02	2014	Plasma	GPGQ	R5
				MUW101273A.ec03	2014	Plasma	GPGQ	R5
				MUW101273A.ec04	2014	Plasma	GPGH	X4/R5
				MUW101273A.ec05	2014	Plasma	GPGH	X4/R5
				MUW101273A.ec06	2014	Plasma	GPGQ	R5
				MUW101273A.ec07	2014	Plasma	GPGQ	R5
			MUW101769A	MUW101769A.ec02	2014	Plasma	GPGQ	R5
				MUW101769A.ec03	2014	Plasma	GPGQ	R5
				MUW101769A.ec04	2014	Plasma	GPGQ	R5
				MUW101769A.ec05	2014	Plasma	GPGQ	R5
				MUW101769A.ec07	2014	Plasma	GPGQ	R5
				MUW101769A.ec08	2014	Plasma	TPGQ	R5
				MUW101769A.ec12	2014	Plasma	GPGQ	R5
			MUW104349A	MUW104349A.ecrh	2014	Plasma	GPGQ	R5
				MUW104349A.ec02	2014	Plasma	GPGQ	R5
				MUW104349A.ec03	2014	Plasma	GPGQ	R5
				MUW104349A.ec04	2014	Plasma	GPGQ	R5
				MUW104349A.ec05	2014	Plasma	GPGQ	R5
	CRF02_AG	REACH	SC12	SC12.ec4	2006	Plasma	GPGQ	R5
				SC12.ec5	2006	Plasma	GPGQ	R5
				SC12.ec6	2006	Plasma	GPGQ	R5
				SC12.ec8	2006	Plasma	GPGQ	R5
				SC12.ec9	2006	Plasma	GPGQ	R5
				SC12.ec10	2006	Plasma	GPGQ	R5
			SC28	SC28.ec1	2008	Plasma	GPGK	R5
				SC28.ec4	2008	Plasma	GPGK	R5
				SC28.ec7	2008	Plasma	GPGK	R5
				SC28.ec10	2008	Plasma	GPGK	R5
			SC29	SC29.ec1	2009	Plasma	GPGQ	R5
				SC29.ec2	2009	Plasma	GPGQ	R5
			SC30	SC30.ec9	2008	Plasma	GPGQ	R5
				SC30.ec11	2008	Plasma	GPGQ	R5
		TRUST	126652	126652v01.ec3	2015	Plasma	GPGK	R5
				126652v01.ec4	2015	Plasma	GPGK	R5
				126652v01.ec5	2015	Plasma	GPGK	R5
				126652v01.ec6	2015	Plasma	GPGK	R5
